# Supplementary material for: Plant-Based Diets and Their Associations with Physical Performance in the Baltimore Longitudinal Study of Aging
Source: Nutrients. 2024 Dec 9;16(23):4249. doi: 10.3390/nu16234249 (PMC11644655; doi:10.3390/nu16234249)
Supplement: Supplementary file 1 [file nutrients-16-04249-s001.zip]

Archive with 1 entries (1 files):
- nutrients-3343245-supplementary.pdf
